# Supplementary material for: Primary cilia regulate hematopoietic stem and progenitor cell specification through Notch signaling in zebrafish
Source: Nat Commun. 2019 Apr 23;10:1839. doi: 10.1038/s41467-019-09403-7 (PMC6478842; doi:10.1038/s41467-019-09403-7)
Supplement: Supplementary file 4 — Source Data [file 41467_2019_9403_MOESM4_ESM.xlsx]

## Sheet: Fig1
Fig 1E and 1F
stages	cilia number	cilia length		stages	cilia number	cilia length		stages	cilia number	cilia length		stages	cilia number	cilia length		stages	cilia number	cilia length
24 hpf	16	3.2		26 hpf	12	2.92		28 hpf	13	2.66		32 hpf	19	2.58		52 hpf	6	2.92
	11	3.46			14	3.12			14	3.58			19	2.83			4	4.44
	13	3.79			16	3.35			11	2.53			10	2.67			1	4.06
	15	3.61			19	4.09			11	3.3			13	2.66			3	3.77
	12	2.66			13	3.2			29	2.61			25	3.46			3	3
	16	3.99			18	3.18			16	2.72			15	3.8			5	3.21
	14	3.27			13	3.24			12	2.95			14	3.41			6	2.21
	19	3.52			21	3.05			21	2.95			15	4.57			5	2.04
	17	3.04			11	4.11			19	3.64			19	4.35			5	2.93
	15	3.95			16	4.62			15	3.65			14	3.52			6	4.24

## Sheet: Fig2
Fig 2C					Fig 2D
control 28 hpf	fsd1 aMO 28 hpf				control 28 hpf	fsd1 aMO 28 hpf
cilia number	cilia number				cilia length	cilia length
14	11				4.48	3.71
18	8				3.57	3.01
12	6				3.9	3.32
13	9				3.95	3.41
21	5				4.26	2.57
13	12				3.45	3.26
14	5				3.17	2.78
12	8				2.62	3.19
21	10				3.41	2.37
10	8				3.3	2.2
14	10				3.21	2.63
14	11				3.63	3.88
11	7				3.41	2.99
Fig 2E					Fig 2F
cilia number					cilia length
control 28 hpf	pkd2 MO	kif3a MO	ift88 MO		control 28 hpf	pkd2 MO	kif3a MO	ift88 MO
21	15	13	6		3.13	3.33	2.54	4.05
17	7	15	14		2.8	2.63	2.41	4.17
14	9	7	16		4.04	2.25	2.06	3.39
16	16	10	12		3.9	2.81	3	3.01
20	12	16	11		3.16	2.85	3.19	3.02
21	8	14	19		2.99	3.34	2.09	3.19
13	15	14	13		2.82	2.22	2.09	2.75
20	13	17	20		3.17	2.59	2.46	3.3
16	9	14	10		3.32	1.74	2.32	2.65
25	5	12	9		4.2	2.6	3.83	2.83
17	13	14	23		3.42	2.97	2.5	2.71

## Sheet: Fig3
Figure 3A
	control	fsd1 aMO
runx1 at 36h	14/16	14/16
	8/10	10/10
	16/16	13/15
	15/15	25/25
summary	53/57	62/66
cmyb at 36h	13/13	16/19
	9/10	13/18
	14/16	22/25
summary	36/39	51/62
Figure 3C
	control	fsd1-/-
runx1 at 36h	29/29	30/36
cmyb at 36h	21/21	9/16
Figure 3E
	control	kif3a MO	pkd2 MO	ift88 MO
runx1 at 36h	29/29	16/24	18/27	19/20
	22/27	11/13	9/17	13/18
	29/29	16/24	13/21	19/20
summary	80/85	43/61	40/65	51/58
cmyb at 36h	21/28	13/17	21/26	15/17
Figure 3F
	WT+pkd2 MOlow	pkd2-/-+pkd2 MOlow
runx1 at 36h	28/45	14/22
	WT+ift88 MOlow	ift88-/-+ift88 MOlow
runx1 at 36h	24/30	6/10

## Sheet: Fig4
Fig 4B and 4C
control 28 hpf			fli1a:ift88-cKO			CBD treatment
cilia number	cilia length		cilia number	cilia length		cilia number	cilia length
13	2.69		9	2.21		12	3.2
17	2.88		9	2.83		17	2.38
20	3.2		8	2.02		10	2.64
14	3.2		7	2.85		24	2.68
24	3.05		13	2.91		19	3.02
13	3.59		9	2.91		14	3.54
24	2.52		13	2.79		12	4.48
20	3.08		9	2.61		14	3.7
21	2.75		10	1.99		19	3.37
31	3.58		7	1.68		14	3.57
Figure 4D
	control	CBD
runx1 at 31h	11/14	11/11
	11/14	10/10
	23/23	12/17
summary	45/51	33/38
Fig 4E
Number of kdrl+cmyb+ cells
control 36 hpf	fli1a:ift88-cKO
20	6
17	11
24	12
13	13
23	9
18	11
10	4
30	3
8	12
11	10
8	17
25	2
20	9
8	9

## Sheet: Fig5
Figure 5A
	control	fsd1 aMO
runx1 at 22h	16/16	32/32
	13/15	13/15
summary	29/31	45/47
runx1 at 24h	19/24	24/34
	9/13	7/8
summary	28/37	31/42
runx1 at 26h	24/25	11/15
	18/25	19/19
	15/20	30/32
summary	57/70	60/66
gata2b at 26h	16/22	15/20
	25/25	11/12
	40/43	30/34
summary	81/90	56/66
gfi1aa at 26h	21/24	22/38
	28/28	13/14
summary	49/52	35/52
Figure 5B
	control	fsd1 aMO
gata1 at 4d	16/25	26/43
	10/17	8/14
	6/9	18/29
summary	32/49	52/86
pu.1 at 4d	33/38	13/19
	13/17	5/8
	20/21	8/11
summary	66/76	26/38
rag1 at 4d	18/20	10/17
	25/25	26/30
	10/13	3/4
summary	53/58	39/51
Figure 5C
	control	fsd1-/-
gfi1aa at 26h	16/22	23/27
gata1 at 4d	22/26	29/33
rag1 at 4d	24/24	21/21
Fig 5E
Number of kdrl+runx1+ cells
control 26 hpf	fsd1 aMO
5	5
10	8
15	3
11	8
13	3
12	5
10	12
13	9
11	16
12	11
13	8
12	1
8	3
11	4
8	1
Fig 5G
Number of kdrl+cmyb+ cells
control 36 hpf	fsd1 aMO
14	5
10	6
8	5
20	11
7	5
5	0
11	1
13	4
10	4
10	2
Fig 5I
Number of runx1+ cells
control 28 hpf	pkd2 MO	kif3a MO	ift88 MO	fli1a:ift88-cko
37	15	19	18	18
32	16	13	8	6
32	9	14	25	12
25	11	11	13	17
25	16	14	12	25
17	7	10	17	19
21	18	14	16	6
18	13	14	17	16
23	11	12	15	11
25
23
21
Fig 5K
Number of kdrl+runx1+ cells
control 26 hpf	pkd2 MO	kif3a MO	ift88 MO
11	5	3	5
8	8	4	8
10	7	5	4
11	4	4	6
10	12	9	5
12	6	10	9
12	6	7	3
10	4	2	5
14	2
Fig 5L
Number of kdrl+runx1+ cells
control 28 hpf	pkd2 MO	kif3a MO	ift88 MO
16	1	2	4
9	1	9	8
13	0	3	2
8	2	8	5
7	5	7	1
13	2	2	5
14	1	2	3
12	7	1	6
	7	4	1
	3	2

## Sheet: Fig6
Fig 6C
Relative mRNA level
	hey1	hey2	her2	her5	her1
WT 26 hpf	1	1	1	1	1
	1	1	1	1	1
	1	1	1	1	1
fsd1-/-	1.02395	0.569412	0.0583839	0.606411	0.614451
	0.791453	0.742339	0.164715	0.740601	0.564208
	0.770316	0.87365	0.0982158	0.511144	0.517945
Fig 6E
Relative mRNA levelof notch1a
control 26 hpf				fsd1 aMO
kdrl-runx1+	kdrl+runx1-	kdrl+runx1+		kdrl-runx1+	kdrl+runx1-	kdrl+runx1+
1	8.8998	11.4863		1.22832	12.9723	3.02508
1	4.50738	9.07407		0.870068	7.55361	2.34269
1	5.48585	8.48713		1.05516	7.8282	3.12955
Fig 6G
Number of tpl+fli1a+ cells
control 26 hpf	pkd2 MO	kif3a MO	ift88 MO
5	1	0	2
2	2	0	0
5	0	1	0
6	1	0	0
2	4	0	0
3	1	2	0
2	2	4	0
2	2		0
5	1		3
5			0
3
3
Fig 6J and 6K
	siCtrl			siFSD1
	Number of cells with nuclear NICD	Number of cells with primary cilia	Number of total GFP+ cells	Number of cells with nuclear NICD	Number of cells with primary cilia	Number of total GFP+ cells
1st time	46	30	51	5	2	61
2nd time	59	41	63	4	3	51
3rd time	31	23	33	3	2	36
Number of total GFP+ cells			147			148

## Sheet: Fig7
Figure 7A
	control	fsd1 aMO	fli1a:NICD	fli1a:NICD+fsd1 aMO
runx1 at 26h	20/25	10/16	11/12	12/13
Fig 7C
Number of runx1+ cells
control 36 hpf	fsd1 aMO	fli1a:NICD	fli1a:NICD+fsd1 aMO
23	6	20	26
16	10	18	19
16	18	29	15
22	13	26	30
20	9	22	21
25	11	19	12
18	5	26
21	20	27
18	18	28
23	23	24
18	11	20
26	8	20
25	12	25
20	12	19
18	13	26
	6	20
	10	21
Figure 7D
	control	fsd1 aMO	hs:NICD	hs:NICD+fsd1 aMO
runx1 at 36h	26/26	10/13	25/26	9/17
	14/14	11/15	12/12	16/19
	18/20	21/30	16/20	18/24
summary	58/60	42/58	53/58	43/60
Figure 7E
	control	pkd2 MO	kif3a MO	ift88 MO	fli1a:NICD	pkd2 MO+fli1a:NICD	kif3a MO+fli1a:NICD	ift88 MO+fli1a:NICD
runx1 at 36h	25/30	20/25	10/16	13/18	21/25	9/11	12/12	9/11
	10/13		11/13	14/18	12/13		10/13	7/8
summary	35/43	20/25	22/29	27/36	33/38	9/11	22/25	16/19

## Sheet: sFig1
sFig 1C
	normal	curved body	total
control 2.5d	80	1	81
pkd2 MO	5	45	50
kif3a MO	71	69	71
ift88 MO	17	52	69

## Sheet: sFig2
sFig 2B and 2C
control 25 hpf			fsd1 aMO
cilia number	cilia length		cilia number	cilia length
19	3.69		7	3.43
19	3.05		6	2.76
17	2.81		6	2.07
13	3.59		13	2.23
13	2.94		8	2.44
14	3.11		7	3.04
18	3.28		7	1.87
20	2.54		9	3.04
13	2.47		10	2.6
15	3.43		9	3
sFig 2E and 2F
control 28 hpf			fsd1 sMO
cilia number	cilia length		cilia number	cilia length
14	4.48		6	2.92
18	3.57		7	3.31
12	3.9		14	3.79
13	3.95		6	2.5
21	4.26		12	2.98
13	3.45		8	2.93
14	3.17		11	2.59
16	3.18		10	2.59
28	3.65		7	2.97
16	3.18		12	2.18

## Sheet: sFig3
sFig 3A
Relative mRNA levelof fsd1
kdrl-runx1+	kdrl+runx1-	kdrl+runx1+
1	1.49706	9.66316
1	1.51555	8.68212
1	1.52837	14.6175
Relative mRNA levelof kdrl
kdrl-runx1+	kdrl+runx1-	kdrl+runx1+
1	21.2376	0.282376
1	21.4036	0.695283
1	21.5659	0.171315
Relative mRNA levelof cmyb
kdrl-runx1+	kdrl+runx1-	kdrl+runx1+
1	0.15734	0.943756
1	0.160909	1.00348
1	0.153964	1.19176
sFigure 3B
	control	fsd1 misMO	fsd1 sMO
runx1 at 36h	15/15	25/25	45/60
	28/44		18/32
summary	43/59	25/25	63/92
cmyb at 36h	29/29	16/16	19/25
	11/25		14/20
summary	40/54	16/16	33/45

[truncated: 8 more sheets: sFig4, sFig5, sFig6, sFig7, sFig8, sFig9, sFig10, sFig11]
